# Supplementary material for: VHL and DNA damage repair pathway alterations as potential clinical biomarkers for first-line TKIs in metastatic clear cell renal cell carcinomas
Source: Cell Oncol (Dordr). 2022 Jul 14;45(4):677–87. doi: 10.1007/s13402-022-00691-8 (PMC9424144; doi:10.1007/s13402-022-00691-8)
Supplement: Supplementary file 3 — Supplementary file3 (XLSX 17 KB) [file 13402_2022_691_MOESM3_ESM.xlsx]

## Sheet: Sheet1
Supplementary table 1. 67 genes in 7 DDR pathways: MMR, BER, CPF, FA, HRR, NER, and NHEJ.
DDR Pathway	Genes
BER	APEX1, APLF, APTX, CCNO, FEN1, HMGB1, LIG1, LIG3, MBD4, MPG, MUTYH, NEIL1, NEIL2, NEIL3, NTHL1, OGG1, PARP1, PARP2, PARP3, PARP4, PCNA, PNKP, POLB, POLD1, POLD2, POLD3, POLD4, POLE, POLE2, POLE3, POLE4, POLL, SMUG1, TDG, TDP1, UNG, XRCC1
6 in panel 37 in total
CPF	AEN, ATM, ATR, ATRIP, CHEK1, CHEK2, HUS1, HUS1B, PER1, PER2, PER3, RAD1, RAD17, RAD9A, RAD9B, RFC2, RFC3, RFC4, RFC5, TIMELESS, TIPIN
8 in panel 22 in total
FA	BLM, BRCA1, BRCA2, BRIP1, CENPS, FAAP100, FAAP24, FAN1, FANCA, FANCC, FANCD2, FANCE, FANCF, FANCG, FANCI, FANCL, FANCM, HES1, PALB2, RAD51, RAD51C, RMI1, RMI2, CENPX, TELO2, TOP3A, TOP3B, UBE2T, USP1, WDR48
16 in panel 30 in total
HRR	BLM, BRCA1, BRCA2, DMC1, EME1, EME2, GEN1, HFM1, MRE11, MUS81, NBN, PPP4C, PPP4R1, PPP4R2, PPP4R4, RAD50, RAD51, RAD51B, RAD51C, RAD51D, RAD52, RAD54B, RAD54L, RAD54L2, RDM1, RECQL, RECQL4, RECQL5, RMI1, RMI2, RPA1, RPA2, RPA3, SEM1, SLX1A, SLX4 (3), PPP4R3A, PPP4R3B, SPO11, TOP3A, TOP3B, WRN, XRCC2, XRCC3
16 in panel 44 in total
MMR	EXO1, HMGB1, LIG1, MLH1, MLH3, MSH2, MSH3, MSH4, MSH5, MSH6, PCNA, PMS1, PMS2, POLD1, POLD2, POLD3, POLD4, RFC1, RFC2, RFC3, RFC4, RFC5, RPA1, RPA2, RPA3
9 in panel 25 in total
NER	BIVM-ERCC5, CCNH, CDK7, CUL3, CUL4A, CUL5, DDB1, DDB2, ERCC1, ERCC2, ERCC3, ERCC4, ERCC6, ERCC8, GTF2H1, GTF2H3, GTF2H4, GTF2H5, LIG1, MMS19, MNAT1, POLR2A, POLR2B, POLR2C, POLR2D, POLR2E, POLR2F, POLR2G, POLR2H, POLR2I, POLR2J, POLR2J2, POLR2K, POLR2L, RAD23A, RAD23B, RBX1, RPA1, RPA2, RPA3, ELOC, ELOB, ELOA, ELOA2, ELOA3B, XPA, XPC
7 in panel 47 in total
NHEJ	APLF, APTX, DCLRE1C, DNTT, LIG4, MRE11A, NHEJ1, POLB, POLL, POLM, PRKDC, RAD50, XRCC4, XRCC5, XRCC6
6 in panel 15 in total
TLS	HLTF, POLH, POLI, POLK, POLN, RAD18, REV1, REV3L, TMEM189, UBE2B, UBE2N, UBE2V1, UBE2V2
13 in total
